# Supplementary material for: Differential Impacts of Environmentally Relevant Microplastics on Gut Barrier Integrity in Mice Fed High-Fat Diet Versus Normal Chow Diet
Source: Metabolites. 2025 Aug 20;15(8):557. doi: 10.3390/metabo15080557 (PMC12388625; doi:10.3390/metabo15080557)
Supplement: Supplementary file 1 [file metabolites-15-00557-s001.zip]

Archive with 1 entries (1 files):
- metabolites-3758167-supplementary.pdf
